# Supplementary material for: An Evaluation of Emergency Medicine Core Content Covered by Podcasts
Source: West J Emerg Med. 2023 Jan 11;24(1):15–22. doi: 10.5811/westjem.2022.11.57717 (PMC9897254; doi:10.5811/westjem.2022.11.57717)
Supplement: Supplementary file 2 [file wjem-24-15-s002.xlsx]

## Sheet: Data 1
	Podcast Name	Podcast episode name	Podcast episode webpage	# of total speakers	Host #1 name	Host #1 gender (F=1, M=2, Other=3)	Host #1 affiliation (1. Academic attending (including fellows) 2. Em resident 3. Non-academic attending 4. non-EM resident 5. medical student 6. advanced practice provider 7. pharmacist 8. registered nurse 9. paramedic/EMT/other allied health profession 10. Clinical social worker 11. PhD 12. other non-clinical vocation.)	Host #2 name	Host #2 gender (F=1, M=2, Other=3)	Host #2 affiliation (1. Academic attending (including fellows) 2. Em resident 3. Non-academic attending 4. non-EM resident 5. medical student 6. advanced practice provider 7. pharmacist 8. registered nurse 9. paramedic/EMT/other allied health profession 10. Clinical social worker 11. PhD 12. other non-clinical vocation.)	Host #3 name	Host #3 gender (F=1, M=2, Other=3)	Host #3 affiliation (1. Academic attending (including fellows) 2. Em resident 3. Non-academic attending 4. non-EM resident 5. medical student 6. advanced practice provider 7. pharmacist 8. registered nurse 9. paramedic/EMT/other allied health profession 10. Clinical social worker 11. PhD 12. other non-clinical vocation.)	Guest #1 name	Guest #1 gender (F=1, M=2, Other=3)	Guest #1 affiliation (1. Academic attending (including fellows) 2. Em resident 3. Non-academic attending 4. non-EM resident 5. medical student 6. advanced practice provider 7. pharmacist 8. registered nurse 9. paramedic/EMT/other allied health profession 10. Clinical social worker 11. PhD 12. other non-clinical vocation.)	Guest #2 name	Guest #2 gender (F=1, M=2, Other=3)	Guest #2 affiliation (1. Academic attending (including fellows) 2. Em resident 3. Non-academic attending 4. non-EM resident 5. medical student 6. advanced practice provider 7. pharmacist 8. registered nurse 9. paramedic/EMT/other allied health profession 10. Clinical social worker 11. PhD 12. other non-clinical vocation.)	Guest #3 name	Guest #3 gender (F=1, M=2, Other=3)	Guest #3 affiliation (1. Academic attending (including fellows) 2. Em resident 3. Non-academic attending 4. non-EM resident 5. medical student 6. advanced practice provider 7. pharmacist 8. registered nurse 9. paramedic/EMT/other allied health profession 10. Clinical social worker 11. PhD 12. other non-clinical vocation.)	Guest #4 name	Guest #4 gender (F=1, M=2, Other=3)	Guest #4 affiliation (1. Academic attending (including fellows) 2. Em resident 3. Non-academic attending 4. non-EM resident 5. medical student 6. advanced practice provider 7. pharmacist 8. registered nurse 9. paramedic/EMT/other allied health profession 10. Clinical social worker 11. PhD 12. other non-clinical vocation.)	Guest #5 name	Guest #5 gender (F=1, M=2, Other=3)	Guest #5 affiliation (1. Academic attending (including fellows) 2. Em resident 3. Non-academic attending 4. non-EM resident 5. medical student 6. advanced practice provider 7. pharmacist 8. registered nurse 9. paramedic/EMT/other allied health profession 10. Clinical social worker 11. PhD 12. other non-clinical vocation.)	Guest #6 name	Guest #6 gender (F=1, M=2, Other=3)	Guest #6 affiliation (1. Academic attending (including fellows) 2. Em resident 3. Non-academic attending 4. non-EM resident 5. medical student 6. advanced practice provider 7. pharmacist 8. registered nurse 9. paramedic/EMT/other allied health profession 10. Clinical social worker 11. PhD 12. other non-clinical vocation.)	Guest #7 name	Guest #7 gender (F=1, M=2, Other=3)	Guest #7 affiliation (1. Academic attending (including fellows) 2. Em resident 3. Non-academic attending 4. non-EM resident 5. medical student 6. advanced practice provider 7. pharmacist 8. registered nurse 9. paramedic/EMT/other allied health profession 10. Clinical social worker 11. PhD 12. other non-clinical vocation.)	Guest #8 name	Guest #8 gender (F=1, M=2, Other=3)	Guest #8 affiliation (1. Academic attending (including fellows) 2. Em resident 3. Non-academic attending 4. non-EM resident 5. medical student 6. advanced practice provider 7. pharmacist 8. registered nurse 9. paramedic/EMT/other allied health profession 10. Clinical social worker 11. PhD 12. other non-clinical vocation.)	Guest #9 name	Guest #9 gender (F=1, M=2, Other=3)	Guest #9 affiliation (1. Academic attending (including fellows) 2. Em resident 3. Non-academic attending 4. non-EM resident 5. medical student 6. advanced practice provider 7. pharmacist 8. registered nurse 9. paramedic/EMT/other allied health profession 10. Clinical social worker 11. PhD 12. other non-clinical vocation.)	Guest #10 name	Guest #10 gender (F=1, M=2, Other=3)	Guest #10 affiliation (1. Academic attending (including fellows) 2. Em resident 3. Non-academic attending 4. non-EM resident 5. medical student 6. advanced practice provider 7. pharmacist 8. registered nurse 9. paramedic/EMT/other allied health profession 10. Clinical social worker 11. PhD 12. other non-clinical vocation.)	Male HOST ONLY?	Female Host Only?	Male Guest Only	Female Guest Only	Guest Present?	Males ONLY (Guest and Host)
20	REBEL cast	REBEL Core Cast 13.0 - Measles	https://rebelem.com/rebel-core-cast-13-0-measles/	1	Anand Swaminathan, MD	2	1																																					1	0	0	0	0	1
29	REBEL cast	REBEL Core Cast 18.0 - DKA Tips and Tricks	https://rebelem.com/rebel-core-cast-18-0-dka-tips-and-tricks/	2	Anand Swaminathan, MD	2	1	Jenny Beck-Esmay, MD	1	1																																		0	0	0	0	0	0
80	ER Cast	N of One: Patient Experience	https://www.hippoed.com/em/ercast/episode/tbd2/nof1patient1	2	Rob Orman, MD	2	3							Justin Bright, MD	2	1																												1	0	1	0	1	1
93	ER Cast	LRINEC and the Accidental D-dimer	https://www.hippoed.com/em/ercast/episode/hippoercast/lrinecandthe	3	Rob Orman, MD	2	3							Jeff Kline, MD	2	1	Joe Habboushe, MD	2	1																									1	0	1	0	1	1
98	EM:RAP	Cardiac Arrest on the Ski Slopes	https://www.emrap.org/episode/emrap2019/cardiacarreston	2	Anand Swaminathan, MD	2	1							Russ Horowitz, MD	2	1																												1	0	1	0	1	1
145	EM:RAP	Left Ventricular Assist Devices	https://www.emrap.org/episode/emrap2019april/leftventricular	2	Anand Swaminathan, MD	2	1							Haney Mallemat, MD	2	1																												1	0	1	0	1	1
185	EM:RAP	EM:RAP July 2019 SNACK	https://www.emrap.org/episode/emrap2019july1/emrap2019july	1	Anand Swaminathan, MD	2	1																																					1	0	0	0	0	1
187	EM:RAP	Reversal of Anticoagulation in Dissection	https://www.emrap.org/episode/emrap2019august/criticalcare	2	Anand Swaminathan, MD	2	1							Scott Weingart, MD	2	1																												1	0	1	0	1	1
194	EM:RAP	Pediatric Pearls - Floppy Baby	https://www.emrap.org/episode/emrap2019august/pediatricpearls	2	Ilene Claudius, MD	1	1	Solomon Behar, MD	2	3																																		0	0	0	0	0	0
214	EM:RAP	Tramadol Overdose	https://www.emrap.org/episode/emrap20196/tramadol	2	Jessica Mason, MD	1	1							Patil Armenian, MD	1	1																												0	1	0	1	1	0
239	EM:RAP	Lin Sessions: Rapid Ethical Decision Making in the ED	https://www.emrap.org/episode/emrap201910/linsessions	2	Michelle Lin, MD	1	1							Jill Baren, MD	1	1																												0	1	0	1	1	0
243	EM:RAP	MedZeppelin - Drugs to be Avoided	https://www.emrap.org/episode/emrap201910/medzeppelin	1	Daniel McCollum, MD	2	1																																					1	0	0	0	0	1
265	EMCrit	EMCrit Wee - Farkas and I Discuss His Recent PulmCrit Guest Post on Asthma	https://emcrit.org/emcrit/discussion-guest-post-on-asthma/	2	Scott Weingart, MD	2	1							Josh Farkas, MD	2	1																												1	0	1	0	1	1
277	FOAMcast	Mechanical CPR, Balloon Tamponade, and Advocacy	https://foamcast.org/2019/03/29/mechanical-cpr-balloon-tamponade-and-advocacy/	2	Lauren Westafer, DO	1	1	Jeremy Faust, MD	2	1																																		0	0	0	0	0	0
283	FOAMcast	Emergent Treatment of Hyperkalemia - Insulin/Dextrose	https://foamcast.org/2019/09/30/emergent-treatment-of-hyperkalemia-insulin-dextrose/	2	Lauren Westafer, DO	1	1	Jeremy Faust, MD	2	1																																		0	0	0	0	0	0
292	Emergency Medicine Cases	Ep 122 Sepsis and Septic Shock - What Matters from EM Cases Course	https://emergencymedicinecases.com/sepsis-septic-shock/	6	Anton Helman, MD	2	1	Rory Spiegel	2	1	Justin Morgenstern	2	3	Sara Gray	1	1	Rob Simard	2	1	George Kovacs	2	1																						1	0	0	0	1	0
329	Journal of Emergency Medicine (AAEM)	JEM November 2019 Podcast Summary	http://aaemjem.libsyn.com/jem-november-2019-podcast-summary	3	Matt Kostura, MD	2	1							Dr. Megan Bennett https://www.caredash.com/doctors/megan-bennett-cleveland-oh	1	2	Dr. Matthew Tabbut	2	1																									1	0	0	0	1	0
370	The Skeptic's Guide to EM	SGEM#263: PLEASE STOP, PRESCRIBING – ANTIBIOTICS FOR VIRAL ACUTE RESPIRATORY INFECTIONS	http://thesgem.com/2019/07/sgem263-please-stop-prescribing-antibiotics-for-viral-acute-respiratory-infections/	4	Ken Milne, MD	2	3							Dr. Chris Bond	2	1	Dr. Kabir Yadav	2	1	Dr. Larissa May	1	1																						1	0	0	0	1	0
389	Rural EM	Episode 16: Bradycardia (Complete Heart Block)	https://www.ruralem.org/2019/02/12/episode-16-bradycardia-complete-heart-block/	2	Carl Richards, MD	2	3							Dr. Julie Vieth	1	3																												1	0	0	1	1	0
423	EMN Live	June 2019 EMN Live: Bicarbonate for DKA, Antibiotics for Dog Bites, and Violence against Health Workers	https://journals.lww.com/em-news/Pages/podcastepisodes.aspx?podcastid=7	2	Ali Raja, MD	2	1	Rick Pescatore, DO	2	1																																		1	0	0	0	0	1
438	Everyday Medicine for Physicians	August 2019: Ryan Stanton, MD: Don’t Call Patients Frequent Flyers	https://journals.lww.com/em-news/Pages/podcastepisodes.aspx?podcastid=2	2	Ryan Stanton, MD	2	3							Stephen Anderson, MD https://www.acep.org/people-pages/board/stephen-anderson/	2	3																												1	0	1	0	1	1
462	EM Clerkship	Abdominal Pain PBL "Part 2"	http://www.emclerkship.com/abdominal-pain-pbl-part-2/	1	Zack Olson, MD	2	3																																					1	0	0	0	0	1
491	EM Pulse	EM PULSE LIVE EDITION: WR SAEM DAY 1 WRAP-UP	https://ucdavisem.com/2019/03/22/em-pulse-live-edition-wr-saem-day-1-wrap-up/	7	Julia Magana, MD	1	1	Sarah Medeiros, MD	1	1				Erik Laurin, MD	2	1	Andra Blomkalns, MD	1	1	Austin Johnson, MD	2	1	Steve Bird, MD	2	1	Jim Holmes, MD	2	1																0	1	0	0	1	0
521	ACEP Frontline	Rachel Garvin, MD – The Crashing Airway	https://podcasts.apple.com/us/podcast/rachel-garvin-md-the-crashing-airway/id1063793120?i=1000428636832	2	Ryan Stanton, MD	2	3							Rachel Garvin, MD	1	3																												1	0	0	1	1	0
539	ACEP Frontline	Scott Pasichow, MD, MPH - Resident Finances	https://podcasts.apple.com/us/podcast/scott-pasichow-md-mph-resident-finances/id1063793120?i=1000440483857	2	Ryan Stanton, MD	2	3							Scott Pasichow, MD	2	1																												1	0	1	0	1	1
548	ACEP Frontline	Christina L Shenvi, MD, PhD, FACEP – ADEPT Tool for Geriatrics (ACEP18)	https://podcasts.apple.com/us/podcast/christina-shenvi-md-phd-facep-adept-tool-for-geriatrics/id1063793120?i=1000446179485	2	Ryan Stanton, MD	2	3							Christina Shenvi, MD	1	1																												1	0	0	1	1	0
557	ACEP Frontline	Stephen Anderson, MD, FACEP - Emergency Medicine Foundation	https://podcasts.apple.com/us/podcast/stephen-anderson-md-facep-emergency-medicine-foundation/id1063793120?i=1000451762412	2	Ryan Stanton, MD	2	3							Stephen Anderson, MD	2	3																												1	0	1	0	1	1
575	ACEP Critical Decisions in Emergency Medicine	2019-03-01	https://podcasts.apple.com/us/podcast/march-2019/id1324257639?i=1000433756224	2	Danya Khoujah, MD	1	1	Wendy Chang, MD	1	1																																		0	1	0	0	0	0
596	EM Board Bombs	50. HyperK is intense... like camping	https://www.emboardbombs.com/podcasts/2019/6/30/hyperk-is-intense-like-camping	2	Iltifat Husain, MD	2	1	Blake Briggs, MD	2	1																																		1	0	0	0	0	1
622	EM Over Easy	EPISODE 70 #LEARNINGMOMENTS	https://emovereasy.com/2019/02/18/episode-70-learningmoments/	3	Drew Kalnow, DO	2	1	Andy Little, DO	2	1				George Willis, MD	2	1																												1	0	1	0	1	1
624	EM Over Easy	EPISODE 71 #DELIBERATE PRACTICE	https://emovereasy.com/2019/03/18/episode-70-deliberate-practice/	4	Tanner Gronowski, DO	2	3	Andy Little, DO	2	1				Andrew Pacitti, DO	2	3	John Casey, DO	2	1																									1	0	1	0	1	1
641	JellyBean	Jellybean 102 Emergency Medicine in Tanzania Pendo SMACC2019	https://podcasts.apple.com/us/podcast/jellybean-102-emergency-medicine-in-tanzania-pendo/id1265373040?i=1000433743625	2	Doug Lynch	2	3							Upendo George, MD	1	1																												1	0	0	1	1	0
649	Mastering Intensive Care	Episode 40: Ed Litton - Exercise, adventure and excellent clinical care	https://masteringintensivecare.libsyn.com/episode-40-ed-litton	2	Andrew Davies, MD	2	1							Ed Litton, MD	2	1																												1	0	1	0	1	1
670	FEMinEM	The FemInEM Coaching program for #FIX19 Speakers	https://feminem.org/podcast/the-feminem-coaching-program-for-fix19-speakers/	3	Resa E. Lewiss, MD	1	1	Jennifer Beck-Esmay, MD	1	1				Mizuho Spangler Morrison	1	3																												0	1	0	1	1	0
679	FEMinEM	Saying No at Work to Say Yes at Home	https://feminem.org/podcast/saying-no-at-work-to-say-yes-at-home/	2	Jennifer Beck-Esmay, MD	1	1							Anand Swaminathan, MD	2	1																												0	1	1	0	1	0
710	FEMinEM	AWAEM Anniversary Interviews: 10 Years of Progress – Stephanie B. Abbuhl, MD, FACEP	https://feminem.org/podcast/awaem-anniversary-interviews-10-years-of-progress-stephanie-b-abbuhl-md-facep/	2	Michele Lin, MD, MPH, MS	1	1							Stephanie Abbuhl, MD	1	1																												0	1	0	1	1	0
728	FEMinEM	AWAEM Anniversary Interviews: 10 Years of Progress – Dr. Wendy Coates	https://feminem.org/podcast/awaem-anniversary-interviews-10-years-of-progress-dr-wendy-coates/	2	Michele Lin, MD, MPH, MS	1	1							Wendy Coates, MD	1	1																												0	1	0	1	1	0
729	FEMinEM	Public Health and Epidemiology: Is Gender Equity Better Elsewhere?	https://feminem.org/podcast/public-health-and-epidemiology-is-gender-equity-better-elsewhere/	2	Resa E. Lewiss, MD	1	1							Helen Weiss, MSc DPhil FMedSci	1	11																												0	1	0	1	1	0
740	FEMinEM	Doctors as Makers and Creators of Impactful 🎙: Drs. Gita Pensa and David Wright	https://feminem.org/podcast/doctors-as-makers-and-creators-of-impactful-%f0%9f%8e%99-drs-gita-pensa-and-david-wright/	3	Resa E. Lewiss, MD	1	1							Gita Pensa, MD	1	1	David W. Wright MD	2	1																									0	1	0	0	1	0
749	FEMinEM	Angry Women Can Be Effective Women	https://feminem.org/podcast/angry-women-can-be-effective-women/	2	Jennifer Beck-Esmay, MD	1	1							Michelle Lall, MD	1	1																												0	1	0	1	1	0
753	FEMinEM	Bruh…that’s not okay: Intersectional Ally Behaviors	https://feminem.org/podcast/bruh-thats-not-okay-intersectional-ally-behaviors/	2	Jennifer Beck-Esmay, MD	1	1							Anwar Osborne, MD	2	1																												0	1	1	0	1	0
760	St. Emlyn's	Kat Evans at #stemlynsLIVE on South African Emergency Medicine	https://www.stemlynspodcast.org/e/kat-evans-at-stemlynslive-on-south-african-emergency-medicine/	2	Simon Carley, MD PhD	2	1							Kat Evans, MD	1	1																												1	0	0	1	1	0
770	St. Emlyn's	June 2019 Podcast round up. St Emlyn’s	https://www.stemlynspodcast.org/e/june-2019-podcast-round-up-st-emlyns/	2	Iain Beardsell, MD	2	1	Simon Carley, MD PhD	2	1																																		1	0	0	0	0	1
803	Don't forget the bubbles	FIXING WHAT ONCE WAS BROKEN: ROSS FISHER AT DFTB18	https://dontforgetthebubbles.com/podcast/fixing-what-once-was-broken-ross-fisher-at-dftb18/	2	Tessa Davis, MD	1	1							Ross Fisher, MD	2	1																												0	1	1	0	1	0
816	Don't forget the bubbles	TOP 5 PAPERS IN GENERAL PAEDIATRICS – BUBBLE WRAP LIVE: SUSIE PIPER AT DFTB18	https://dontforgetthebubbles.com/podcast/top-5-papers-general-paediatrics-bubble-wrap-live-susie-piper-dftb18/	2	Tessa Davis, MD	1	1							Susie Piper, MD	1	1																												0	1	0	1	1	0
818	Don't forget the bubbles	ALL ABOUT ALLERGIES: DOMENIC CINCOTTA AT DFTB18	https://dontforgetthebubbles.com/podcast/allergies-domenic-cincotta-dftb18/	2	Tessa Davis, MD	1	1							Domenic Cincotta, MD	2	1																												0	1	1	0	1	0
820	Don't forget the bubbles	GIVING FEEDBACK: LORI CHAIT AT DFTB18	https://dontforgetthebubbles.com/podcast/giving-feedback-lori-chait-dftb18/	2	Tessa Davis, MD	1	1							Lori Chait, MD	1	4																												0	1	0	1	1	0
822	Don't forget the bubbles	THE DFTB PODCAST – INDUSTRY INFLUENCE IN PAEDIATRICS	https://dontforgetthebubbles.com/podcast/dftb-podcast-industry-influence-paediatrics/	2	Ian Lewins, MD	2	1							Chris van Tulleken, MD PhD	2	1																												1	0	1	0	1	1
835	Don't forget the bubbles	THE DFTB PODCAST: YOU GOT THIS	https://dontforgetthebubbles.com/podcast/dftb-podcast-got/	2	Ian Lewins, MD	2	1							Dan Magnus, MD	2	1																												1	0	1	0	1	1
842	Don't forget the bubbles	PAEDIATRIC RHEUMATOLOGY: JANE MUNRO AT DFTB19	https://dontforgetthebubbles.com/podcast/paediatric-rheumatology-jane-munro-dftb19/	2	Tessa Davis, MD	1	1							Jane Munro, MD	1	1																												0	1	0	1	1	0
852	TamingtheSRU	Controversies in Kidney Stones	http://www.tamingthesru.com/blog/journal-club/controversies-in-kidney-stones?rq=controversies%20in%20kidney%20stones	4	Jeffery Hill, MD Ed	2	1							Diego Iparraguirre, MD	2	2	Jessica Koehler, MD	1	2	Bennet Lane, MD	2	2																						1	0	0	0	1	0
912	EMJClub	Early Norepinephrine for Septic Shock Journal Club Podcast #51: July 2019	http://emjclub.com/podcast/early-norepinephrine	1	Brian Cohn, MD	2	1																																					1	0	0	0	0	1
924	broome docs	First10EM Journal Club: November 2019	https://broomedocs.com/2019/11/first10em-journal-club-november-2019/	2	Casey Parker, MD	2	1	Justin Morgenstern, MD	2	3																																		1	0	0	0	0	1
978	FlightBridge ED	The Nightmare Series Patient - The Decompensating Infant	https://www.flightbridgeed.com/index.php/the-flightbridgeed-podcast/2-flightbridgeed-podcast/489-the-nightmare-series-patient-the-decompensating-infant	1	Eric Bauer, CCP	2	9																																					1	0	0	0	0	1
980	FlightBridge ED	Congenital Heart Defects: Part 2	https://podcasts.apple.com/us/podcast/congenital-heart-defects-part-2/id595147712?i=1000457809513	1	Eric Bauer, CCP	2	9																																					1	0	0	0	0	1
1000	Total EM	Podcast #145 - ACEP Guidelines on NSTEMI	https://www.totalem.org/emergency-professionals/podcast-145-acep-guidelines-on-nstemi	1	Chip Lange, PA	2	6																																					1	0	0	0	0	1
1001	Total EM	Podcast #147 - 10 Things to Remember About Measles	https://www.totalem.org/emergency-professionals/podcast-147-10-things-to-remember-about-measles	1	Chip Lange, PA	2	6																																					1	0	0	0	0	1
1042	Critical Care Practitioner	CCP Podcast 112: Nicole Kupchik	https://www.criticalcarepractitioner.co.uk/ccp-podcast-112-nicole-kupchik/	3	Jonathan Downham, NP	2	6	Anna Rodriguez, RN	1	8				Nicole Kupchik, RN	1	8																												0	0	0	1	1	0
1136	Emergency Medical Minute	#515: Non-Accidental Trauma	https://emergencymedicalminute.com/podcast-515-non-accidental-trauma/	1	Jared Scott, MD	2	3																																					1	0	0	0	0	1
1169	MacEmerg	Episode 11 - McMaster Children's ED Pediatric Simulation Team | TTC3	https://soundcloud.com/mac-emerg/episode-11-mcmaster-childrens-ed-pediatric-simulation-team	9	Teresa Chan, MD	1	1	Dr. Alim Nagji	2	3	Kevin Dong, MD	2	1	Leann Patel	1	7	Mandeep Brar	1	8	Kevin Middleton	2	9	Dr. James Leung	2	1	Dr. Meagan Doyle	1	1	Dr. Mo Eltorki	2	1													0	0	0	0	1	0
[truncated: 26 more columns]

## Sheet: Data 2
Podcast Name	Podcast episode name	Podcast episode webpage	Section 1 - signs, symptoms	Section 2 - Abdominal and gastrointestinal disorders	Section 3 - Cardiovascular disorders	Section 4 - Cutaneous disorders	Section 5 - Endocrine, Metabolic and Nutritional Disorders	Section 6 - Environmental Disorders	Section 7 - HEENT	Section 8 - Heme	Section 9 - Immune system	Section 10 - Infectious Disease	Section 11 - Musculoskeletal disorders	Section 12 - Nervous System	Section 13 - OB/GYN	Section 14 - Psychobehaviorial Disorders	Section 15 - Renal and Urogenital	Section 16 - Thoracic/Respiratory	Section 17 - Tox	Section 18 - Trauma	Section 19 - Procedures	Section 20 - Other
REBEL cast	REBEL Core Cast 13.0 - Measles	https://rebelem.com/rebel-core-cast-13-0-measles/	1	0	0	1	0	0	0	0	0	1	0	0	0	0	0	0	0	0	1	0
REBEL cast	REBEL Core Cast 18.0 - DKA Tips and Tricks	https://rebelem.com/rebel-core-cast-18-0-dka-tips-and-tricks/	1	0	0	0	1	0	0	0	0	0	0	0	0	0	0	0	0	0	1	0
ER Cast	N of One: Patient Experience	https://www.hippoed.com/em/ercast/episode/tbd2/nof1patient1	0	0	0	0	0	0	0	0	0	0	0	0	0	0	0	0	0	0	0	1
ER Cast	LRINEC and the Accidental D-dimer	https://www.hippoed.com/em/ercast/episode/hippoercast/lrinecandthe	0	0	0	1	0	0	0	0	0	0	0	0	0	0	0	1	0	0	0	1
EM:RAP	Cardiac Arrest on the Ski Slopes	https://www.emrap.org/episode/emrap2019/cardiacarreston	0	0	1	0	0	0	0	0	0	0	0	0	0	0	0	0	0	0	1	1
EM:RAP	Left Ventricular Assist Devices	https://www.emrap.org/episode/emrap2019april/leftventricular	1	0	1	0	0	0	0	0	0	0	0	0	0	0	0	0	0	0	1	1
EM:RAP	EM:RAP July 2019 SNACK	https://www.emrap.org/episode/emrap2019july1/emrap2019july	0	0	0	0	0	0	0	0	0	0	0	0	0	0	1	0	0	0	0	1
EM:RAP	Reversal of Anticoagulation in Dissection	https://www.emrap.org/episode/emrap2019august/criticalcare	1	0	1	0	0	0	0	1	0	0	0	0	0	0	0	0	0	0	0	0
EM:RAP	Pediatric Pearls - Floppy Baby	https://www.emrap.org/episode/emrap2019august/pediatricpearls	1	1	0	0	0	0	0	0	0	1	0	1	0	0	0	0	1	0	0	0
EM:RAP	Tramadol Overdose	https://www.emrap.org/episode/emrap20196/tramadol	1	0	0	0	0	0	0	0	0	0	0	1	0	0	0	0	1	0	0	1
EM:RAP	Lin Sessions: Rapid Ethical Decision Making in the ED	https://www.emrap.org/episode/emrap201910/linsessions	0	0	0	0	0	0	0	0	0	0	0	0	0	0	0	0	0	0	1	1
EM:RAP	MedZeppelin - Drugs to be Avoided	https://www.emrap.org/episode/emrap201910/medzeppelin	1	0	1	0	0	0	0	1	0	0	0	1	0	0	1	0	1	0	1	1
EMCrit	EMCrit Wee - Farkas and I Discuss His Recent PulmCrit Guest Post on Asthma	https://emcrit.org/emcrit/discussion-guest-post-on-asthma/	0	0	0	0	0	0	0	0	0	0	0	0	0	0	0	1	0	0	0	0
FOAMcast	Mechanical CPR, Balloon Tamponade, and Advocacy	https://foamcast.org/2019/03/29/mechanical-cpr-balloon-tamponade-and-advocacy/	0	1	0	0	0	0	0	0	0	0	0	0	0	0	0	0	0	0	1	1
FOAMcast	Emergent Treatment of Hyperkalemia - Insulin/Dextrose	https://foamcast.org/2019/09/30/emergent-treatment-of-hyperkalemia-insulin-dextrose/	1	0	0	0	1	0	0	0	0	0	0	0	0	0	0	0	0	0	1	1
Emergency Medicine Cases	Ep 122 Sepsis and Septic Shock - What Matters from EM Cases Course	https://emergencymedicinecases.com/sepsis-septic-shock/	1	0	0	0	0	0	0	0	0	1	0	0	0	0	0	0	0	0	1	1
Journal of Emergency Medicine (AAEM)	JEM November 2019 Podcast Summary	http://aaemjem.libsyn.com/jem-november-2019-podcast-summary	1	0	1	0	1	1	0	1	0	0	0	0	0	0	0	0	1	0	1	0
The Skeptic's Guide to EM	SGEM#263: PLEASE STOP, PRESCRIBING – ANTIBIOTICS FOR VIRAL ACUTE RESPIRATORY INFECTIONS	http://thesgem.com/2019/07/sgem263-please-stop-prescribing-antibiotics-for-viral-acute-respiratory-infections/	0	0	0	0	0	0	0	0	0	0	0	0	0	0	0	1	1	0	0	1
Rural EM	Episode 16: Bradycardia (Complete Heart Block)	https://www.ruralem.org/2019/02/12/episode-16-bradycardia-complete-heart-block/	1	0	1	0	0	0	0	0	0	0	0	0	0	0	0	0	0	0	1	0
EMN Live	June 2019 EMN Live: Bicarbonate for DKA, Antibiotics for Dog Bites, and Violence against Health Workers	https://journals.lww.com/em-news/Pages/podcastepisodes.aspx?podcastid=7	0	0	0	0	1	1	0	0	0	0	0	0	0	1	0	0	0	0	1	1
Everyday Medicine for Physicians	August 2019: Ryan Stanton, MD: Don’t Call Patients Frequent Flyers	https://journals.lww.com/em-news/Pages/podcastepisodes.aspx?podcastid=2	0	0	0	0	0	0	0	0	0	0	0	0	0	0	0	0	0	0	0	1
EM Clerkship	Abdominal Pain PBL "Part 2"	http://www.emclerkship.com/abdominal-pain-pbl-part-2/	1	1	0	0	0	0	0	0	0	0	0	0	0	0	0	0	0	0	0	1
EM Pulse	EM PULSE LIVE EDITION: WR SAEM DAY 1 WRAP-UP	https://ucdavisem.com/2019/03/22/em-pulse-live-edition-wr-saem-day-1-wrap-up/	0	0	0	0	0	0	0	0	0	0	0	0	0	0	0	0	0	0	1	1
ACEP Frontline	Rachel Garvin, MD – The Crashing Airway	https://podcasts.apple.com/us/podcast/rachel-garvin-md-the-crashing-airway/id1063793120?i=1000428636832	1	0	0	0	0	0	0	0	0	0	0	0	0	0	0	1	0	0	1	0
ACEP Frontline	Scott Pasichow, MD, MPH - Resident Finances	https://podcasts.apple.com/us/podcast/scott-pasichow-md-mph-resident-finances/id1063793120?i=1000440483857	0	0	0	0	0	0	0	0	0	0	0	0	0	0	0	0	0	0	0	1
ACEP Frontline	Christina L Shenvi, MD, PhD, FACEP – ADEPT Tool for Geriatrics (ACEP18)	https://podcasts.apple.com/us/podcast/christina-shenvi-md-phd-facep-adept-tool-for-geriatrics/id1063793120?i=1000446179485	1	0	0	0	0	0	0	0	0	0	0	1	0	1	0	0	1	0	1	0
ACEP Frontline	Stephen Anderson, MD, FACEP - Emergency Medicine Foundation	https://podcasts.apple.com/us/podcast/stephen-anderson-md-facep-emergency-medicine-foundation/id1063793120?i=1000451762412	0	0	0	0	0	0	0	0	0	0	0	0	0	0	0	0	0	0	0	1
ACEP Critical Decisions in Emergency Medicine	2019-03-01	https://podcasts.apple.com/us/podcast/march-2019/id1324257639?i=1000433756224	1	0	1	0	0	0	0	0	0	0	0	0	0	0	0	0	1	1	1	0
EM Board Bombs	50. HyperK is intense... like camping	https://www.emboardbombs.com/podcasts/2019/6/30/hyperk-is-intense-like-camping	0	0	0	0	1	0	0	0	0	0	0	0	0	0	0	0	0	0	0	0
EM Over Easy	EPISODE 70 #LEARNINGMOMENTS	https://emovereasy.com/2019/02/18/episode-70-learningmoments/	0	0	0	0	0	0	0	0	0	0	0	0	0	0	0	0	0	0	0	1
EM Over Easy	EPISODE 71 #DELIBERATE PRACTICE	https://emovereasy.com/2019/03/18/episode-70-deliberate-practice/	0	0	0	0	0	0	0	0	0	0	0	0	0	0	0	0	0	0	0	1
JellyBean	Jellybean 102 Emergency Medicine in Tanzania Pendo SMACC2019	https://podcasts.apple.com/us/podcast/jellybean-102-emergency-medicine-in-tanzania-pendo/id1265373040?i=1000433743625	0	0	0	0	0	0	0	0	0	0	0	0	0	0	0	0	0	0	0	1
Mastering Intensive Care	Episode 40: Ed Litton - Exercise, adventure and excellent clinical care	https://masteringintensivecare.libsyn.com/episode-40-ed-litton	0	0	0	0	0	0	0	0	0	0	0	0	0	0	0	0	0	0	0	1
FEMinEM	The FemInEM Coaching program for #FIX19 Speakers	https://feminem.org/podcast/the-feminem-coaching-program-for-fix19-speakers/	0	0	0	0	0	0	0	0	0	0	0	0	0	0	0	0	0	0	0	1
FEMinEM	Saying No at Work to Say Yes at Home	https://feminem.org/podcast/saying-no-at-work-to-say-yes-at-home/	0	0	0	0	0	0	0	0	0	0	0	0	0	0	0	0	0	0	0	1
FEMinEM	AWAEM Anniversary Interviews: 10 Years of Progress – Stephanie B. Abbuhl, MD, FACEP	https://feminem.org/podcast/awaem-anniversary-interviews-10-years-of-progress-stephanie-b-abbuhl-md-facep/	0	0	0	0	0	0	0	0	0	0	0	0	0	0	0	0	0	0	0	1
FEMinEM	AWAEM Anniversary Interviews: 10 Years of Progress – Dr. Wendy Coates	https://feminem.org/podcast/awaem-anniversary-interviews-10-years-of-progress-dr-wendy-coates/	0	0	0	0	0	0	0	0	0	0	0	0	0	0	0	0	0	0	0	1
FEMinEM	Public Health and Epidemiology: Is Gender Equity Better Elsewhere?	https://feminem.org/podcast/public-health-and-epidemiology-is-gender-equity-better-elsewhere/	0	0	0	0	0	0	0	0	0	0	0	0	0	0	0	0	0	0	0	1
FEMinEM	Doctors as Makers and Creators of Impactful 🎙: Drs. Gita Pensa and David Wright	https://feminem.org/podcast/doctors-as-makers-and-creators-of-impactful-%f0%9f%8e%99-drs-gita-pensa-and-david-wright/	0	0	0	0	0	0	0	0	0	0	0	0	0	0	0	0	0	0	0	1
FEMinEM	Angry Women Can Be Effective Women	https://feminem.org/podcast/angry-women-can-be-effective-women/	0	0	0	0	0	0	0	0	0	0	0	0	0	0	0	0	0	0	0	1
FEMinEM	Bruh…that’s not okay: Intersectional Ally Behaviors	https://feminem.org/podcast/bruh-thats-not-okay-intersectional-ally-behaviors/	0	0	0	0	0	0	0	0	0	0	0	0	0	0	0	0	0	0	0	1
St. Emlyn's	Kat Evans at #stemlynsLIVE on South African Emergency Medicine	https://www.stemlynspodcast.org/e/kat-evans-at-stemlynslive-on-south-african-emergency-medicine/	1	1	1	0	0	0	0	0	0	0	0	1	0	0	0	0	1	0	1	1
St. Emlyn's	June 2019 Podcast round up. St Emlyn’s	https://www.stemlynspodcast.org/e/june-2019-podcast-round-up-st-emlyns/	0	0	1	0	0	0	0	0	0	0	0	0	0	0	0	0	0	1	1	1
Don't forget the bubbles	FIXING WHAT ONCE WAS BROKEN: ROSS FISHER AT DFTB18	https://dontforgetthebubbles.com/podcast/fixing-what-once-was-broken-ross-fisher-at-dftb18/	0	0	0	0	0	0	0	0	0	0	0	0	0	0	0	0	0	0	0	1
Don't forget the bubbles	TOP 5 PAPERS IN GENERAL PAEDIATRICS – BUBBLE WRAP LIVE: SUSIE PIPER AT DFTB18	https://dontforgetthebubbles.com/podcast/top-5-papers-general-paediatrics-bubble-wrap-live-susie-piper-dftb18/	0	0	0	0	0	0	0	0	1	0	0	0	0	0	0	1	0	0	0	1
Don't forget the bubbles	ALL ABOUT ALLERGIES: DOMENIC CINCOTTA AT DFTB18	https://dontforgetthebubbles.com/podcast/allergies-domenic-cincotta-dftb18/	0	0	0	0	0	0	0	0	1	0	0	0	0	0	0	0	0	0	0	0
Don't forget the bubbles	GIVING FEEDBACK: LORI CHAIT AT DFTB18	https://dontforgetthebubbles.com/podcast/giving-feedback-lori-chait-dftb18/	0	0	0	0	0	0	0	0	0	0	0	0	0	0	0	0	0	0	0	1
Don't forget the bubbles	THE DFTB PODCAST – INDUSTRY INFLUENCE IN PAEDIATRICS	https://dontforgetthebubbles.com/podcast/dftb-podcast-industry-influence-paediatrics/	0	0	0	0	0	0	0	0	0	0	0	0	0	0	0	0	0	0	0	1
Don't forget the bubbles	THE DFTB PODCAST: YOU GOT THIS	https://dontforgetthebubbles.com/podcast/dftb-podcast-got/	0	0	0	0	0	0	0	0	0	0	0	0	0	0	0	0	0	0	0	1
Don't forget the bubbles	PAEDIATRIC RHEUMATOLOGY: JANE MUNRO AT DFTB19	https://dontforgetthebubbles.com/podcast/paediatric-rheumatology-jane-munro-dftb19/	0	0	0	0	0	0	0	0	0	0	0	0	0	0	0	0	0	0	0	1
TamingtheSRU	Controversies in Kidney Stones	http://www.tamingthesru.com/blog/journal-club/controversies-in-kidney-stones?rq=controversies%20in%20kidney%20stones	1	0	0	0	0	0	0	0	0	0	0	0	0	0	1	0	0	0	1	1
EMJClub	Early Norepinephrine for Septic Shock Journal Club Podcast #51: July 2019	http://emjclub.com/podcast/early-norepinephrine	1	0	0	0	0	0	0	0	0	1	0	0	0	0	0	0	0	0	1	1
broome docs	First10EM Journal Club: November 2019	https://broomedocs.com/2019/11/first10em-journal-club-november-2019/	1	0	0	0	0	0	0	0	0	0	0	0	0	1	0	0	0	1	1	1
FlightBridge ED	The Nightmare Series Patient - The Decompensating Infant	https://www.flightbridgeed.com/index.php/the-flightbridgeed-podcast/2-flightbridgeed-podcast/489-the-nightmare-series-patient-the-decompensating-infant	0	0	0	0	0	0	0	0	0	0	0	0	0	0	0	0	0	0	1	1
FlightBridge ED	Congenital Heart Defects: Part 2	https://podcasts.apple.com/us/podcast/congenital-heart-defects-part-2/id595147712?i=1000457809513	0	0	1	0	0	0	0	0	0	0	0	0	0	0	0	0	0	0	0	0
Total EM	Podcast #145 - ACEP Guidelines on NSTEMI	https://www.totalem.org/emergency-professionals/podcast-145-acep-guidelines-on-nstemi	0	0	1	0	0	0	0	0	0	0	0	0	0	0	0	0	0	0	0	1
Total EM	Podcast #147 - 10 Things to Remember About Measles	https://www.totalem.org/emergency-professionals/podcast-147-10-things-to-remember-about-measles	1	0	0	1	0	0	1	0	0	0	0	1	0	0	0	1	0	0	1	1
Critical Care Practitioner	CCP Podcast 112: Nicole Kupchik	https://www.criticalcarepractitioner.co.uk/ccp-podcast-112-nicole-kupchik/	0	0	0	0	0	0	0	0	0	0	0	0	0	0	0	0	0	0	0	0
Emergency Medical Minute	#515: Non-Accidental Trauma	https://emergencymedicalminute.com/podcast-515-non-accidental-trauma/	0	0	0	0	0	0	0	0	0	0	0	0	0	1	0	0	0	0	0	0
MacEmerg	Episode 11 - McMaster Children's ED Pediatric Simulation Team | TTC3	https://soundcloud.com/mac-emerg/episode-11-mcmaster-childrens-ed-pediatric-simulation-team	0	0	0	0	0	0	0	0	0	0	0	0	0	0	0	0	0	0	0	1
